# Supplementary material for: Gene expression profiles that shape high and low oil content sesames
Source: BMC Genet. 2019 May 16;20:45. doi: 10.1186/s12863-019-0747-7 (PMC6521469; doi:10.1186/s12863-019-0747-7)
Supplement: Supplementary file 1 — Table S1. Materials and samples; Table S2. Overview of the generated data; Table S3. The total expressed genes with a RPKM greater than 5; Table S4. The enriched KEGG pathways of the DEGs between HO and LO in the seeds and carpels at different stages; Table S5. The 254 DEGs for more than one stage between HOS and LOAS/LOBS; Table S6. The 79 DEGs for more than one stage between HOC and LOAC/LOBC; Table S7. The 11 upregulated lipid homologous genes; Table S8. The 805 DEGS that appeared in two or more stages between the high and low oil content sesames; Table S9. The enriched GO terms for the 45 lipid homologous genes and 341 co-expressed genes; Table S10. Function annotation of the 23 core DEGs in the seed between the HO and LO sesames; Table S11. Shared and special enriched GO terms in the seeds and carpels; Table S12. Function annotation of the 55 core DEGs in the capsule between the HO and LO sesames. (XLSX 68 kb) [file 12863_2019_747_MOESM1_ESM.xlsx]

## Sheet: Table S1
Table S1. Materials and samples
Material	No.	Lipid(g/100 g seed)	Tissue/No.	10DPA	20DPA	25DPA	30DPA
ZZM4728	HO	59.1	Seed	HOS_10	HOS_20	HOS_25	HOS_30
ZZM4728		59.1	Capsule	HOC_10	HOC_20	HOC_25	HOC_30
ZZM3495	LOA	50.95	Seed	LOAS_10	LOAS_20	LOAS_25	LOAS_30
ZZM3495		50.95	Capsule	LOAC_10	LOAC_20	LOAC_25
ZZM2161	LOB	48.4	Seed	LOBS_10	LOBS_20	LOBS_25	LOBS_30
ZZM2161		48.4	Capsule	LOBC_10	LOBC_20	LOBC_25
DPA: Days post anthesis.

## Sheet: Table S2
Table S2. Overview of the generated data
Sample	Total Reads(M)	Total BasePairs(Gb)	Uniquely matched to genome %	Uniquely matched to gene %	Over 70% of gene covered %
HOS_10	25.8331	2.32497	80.69	65.24	82
HOS_20	25.8337	2.32503	84.49	66.84	81
HOS_25	25.7211	2.3149	87.39	70.66	77
HOS_30	25.772	2.31948	87.04	68.1	77
HOC_10	26.4893	2.38404	81.23	60.09	81
HOC_20	27.3217	2.45896	81.54	61.64	81
HOC_25	26.3526	2.37173	81.55	60.42	81
HOC_30	25.772	2.31948	79.6	61.26	80
LOAS_10	25.9508	2.33557	79.17	61.99	82
LOAS_20	25.5903	2.30312	87.03	67.92	77
LOAS_25	25.6094	2.30485	80.46	64.09	76
LOAS_30	25.7362	2.31626	87.73	70.12	74
LOAC_10	26.5452	2.38907	81.36	57.33	80
LOAC_20	26.9474	2.42526	80.92	59.99	80
LOAC_25	27.0121	2.43108	80.82	60.29	81
LOBS_10	26.082	2.34738	79.84	65.43	82
LOBS_20	26.3856	2.3747	85.18	67.82	79
LOBS_25	25.7101	2.31391	87.66	70.06	76
LOBS_30	26.4432	2.37989	79.25	58.42	74
LOBC_10	26.301	2.36709	80.9	60.58	81
LOBC_20	26.8748	2.41873	80.75	60.46	80
LOBC_25	26.5281	2.38753	66.97	50.32	80
Aver	26.2187	2.35968	81.8895	63.1395	79.1818
Min	25.5903	2.30312	66.97	50.32	74
Max	27.3217	2.45896	87.73	70.66	82
2223-04-2_RPKM	2223-16-1_RPKM	2223-16-2_RPKM	2223-27-1_RPKM	2223-27-2_RPKM	2223-38-2_RPKM	2225-08-1_RPKM	2225-08-2_RPKM	2225-17-1_RPKM	2225-17-2_RPKM	2225-23-1_RPKM	2225-23-2_RPKM	2225-41-1_RPKM	2225-41-2_RPKM	2227-03-1_RPKM	2227-03-2_RPKM	2227-19-1_RPKM	2227-19-2_RPKM	2227-29-1_RPKM	2227-29-2_RPKM	2227-48-2_RPKM
LOAS_10	LOAC_20	LOAS_20	LOAC_25	LOAS_25	LOAS_30	HOC_10	HOS_10	HOC_20	HOS_20	HOC_25	HOS_25	HOC_30	HOS_30	LOBC_10	LOBS_10	LOBC_20	LOBS_20	LOBC_25	LOBS_25	LOBS_30
9	14	10	15	11	12	5	1	6	2	7	3	8	4	20	16	21	17	22	18	19

## Sheet: Table S3
Table S3. The total expressed genes with a RPKM greater than 5.
RNA	Material	No.	DPA	RPKM>=5
2225-08-2_RPKM	ZZM4728	HOS_10	10	14024
2225-17-2_RPKM	ZZM4728	HOS_20	20	13019
2225-23-2_RPKM	ZZM4728	HOS_25	25	10703
2225-41-2_RPKM	ZZM4728	HOS_30	30	10516
2225-08-1_RPKM	ZZM4728	HOC_10	10	13076
2225-17-1_RPKM	ZZM4728	HOC_20	20	13012
2225-23-1_RPKM	ZZM4728	HOC_25	25	13281
2225-41-1_RPKM	ZZM4728	HOC_30	30	12806
2223-04-2_RPKM	ZZM3495	LOAS_10	10	14172
2223-16-2_RPKM	ZZM3495	LOAS_20	20	10763
2223-27-2_RPKM	ZZM3495	LOAS_25	25	10265
2223-38-2_RPKM	ZZM3495	LOAS_30	30	9402
2223-04-1_RPKM	ZZM3495	LOAC_10	10	13136
2223-16-1_RPKM	ZZM3495	LOAC_20	20	12787
2223-27-1_RPKM	ZZM3495	LOAC_25	25	13043
2227-03-2_RPKM	ZZM2161	LOBS_10	10	13822
2227-19-2_RPKM	ZZM2161	LOBS_20	20	11875
2227-29-2_RPKM	ZZM2161	LOBS_25	25	10268
2227-48-2_RPKM	ZZM2161	LOBS_30	30	10809
2227-03-1_RPKM	ZZM2161	LOBC_10	10	13256
2227-19-1_RPKM	ZZM2161	LOBC_20	20	12899
2227-29-1_RPKM	ZZM2161	LOBC_25	25	13514
Aver				12293.1
Min				9402
Max				14172

## Sheet: Table S4
Table S4. The enriched KEGG pathways of the DEGs between HO and LO in the seeds and pericarps at different stages.
Seed	10DPA			20DPA			25DPA			30DPA
	ko01110	Biosynthesis of secondary metabolites		ko00603	Glycosphingolipid biosynthesis - globo series		ko00940	Phenylpropanoid biosynthesis		ko00010	Glycolysis / Gluconeogenesis
	ko00941	Flavonoid biosynthesis		ko03030	DNA replication		ko00945	Stilbenoid, diarylheptanoid and gingerol biosynthesis		ko00061	Fatty acid biosynthesis
	ko00945	Stilbenoid, diarylheptanoid and gingerol biosynthesis		ko00196	Photosynthesis - antenna proteins		ko01110	Biosynthesis of secondary metabolites		ko00062	Fatty acid elongation
	ko00360	Phenylalanine metabolism		ko00710	Carbon fixation in photosynthetic organisms		ko00906	Carotenoid biosynthesis		ko00280	Valine, leucine and isoleucine degradation
	ko00940	Phenylpropanoid biosynthesis		ko04145	Phagosome		ko00500	Starch and sucrose metabolism		ko00071	Fatty acid metabolism
	ko00592	alpha-Linolenic acid metabolism		ko00945	Stilbenoid, diarylheptanoid and gingerol biosynthesis		ko00944	Flavone and flavonol biosynthesis		ko01040	Biosynthesis of unsaturated fatty acids
	ko00906	Carotenoid biosynthesis		ko00520	Amino sugar and nucleotide sugar metabolism		ko00903	Limonene and pinene degradation		ko00620	Pyruvate metabolism
	ko00908	Zeatin biosynthesis		ko00903	Limonene and pinene degradation		ko00052	Galactose metabolism		ko00052	Galactose metabolism
	ko00944	Flavone and flavonol biosynthesis		ko00500	Starch and sucrose metabolism		ko00941	Flavonoid biosynthesis		ko00020	Citrate cycle (TCA cycle)
	ko00903	Limonene and pinene degradation		ko00630	Glyoxylate and dicarboxylate metabolism		ko00591	Linoleic acid metabolism		ko00600	Sphingolipid metabolism
	ko00905	Brassinosteroid biosynthesis		ko00073	Cutin, suberine and wax biosynthesis		ko01100	Metabolic pathways		ko01110	Biosynthesis of secondary metabolites
	ko00904	Diterpenoid biosynthesis		ko00053	Ascorbate and aldarate metabolism
	ko04075	Plant hormone signal transduction		ko00591	Linoleic acid metabolism
	ko01040	Biosynthesis of unsaturated fatty acids
	ko00071	Fatty acid metabolism
	ko00500	Starch and sucrose metabolism
	ko01100	Metabolic pathways
Pericarp	10DPA			20DPA			25DPA			30DPA
	ko00945	Stilbenoid, diarylheptanoid and gingerol biosynthesis		ko04626	Plant-pathogen interaction		ko04626	Plant-pathogen interaction
	ko00941	Flavonoid biosynthesis		ko00945	Stilbenoid, diarylheptanoid and gingerol biosynthesis		ko00945	Stilbenoid, diarylheptanoid and gingerol biosynthesis
	ko00903	Limonene and pinene degradation		ko01110	Biosynthesis of secondary metabolites		ko02010	ABC transporters
	ko00944	Flavone and flavonol biosynthesis		ko00940	Phenylpropanoid biosynthesis		ko00941	Flavonoid biosynthesis
	ko00073	Cutin, suberine and wax biosynthesis		ko00941	Flavonoid biosynthesis		ko00940	Phenylpropanoid biosynthesis
	ko00940	Phenylpropanoid biosynthesis		ko00903	Limonene and pinene degradation		ko00903	Limonene and pinene degradation
	ko00564	Glycerophospholipid metabolism		ko00073	Cutin, suberine and wax biosynthesis		ko00944	Flavone and flavonol biosynthesis
	ko00906	Carotenoid biosynthesis		ko02010	ABC transporters		ko00402	Benzoxazinoid biosynthesis
	ko00402	Benzoxazinoid biosynthesis		ko00944	Flavone and flavonol biosynthesis		ko01110	Biosynthesis of secondary metabolites
	ko00904	Diterpenoid biosynthesis		ko04075	Plant hormone signal transduction		ko00592	alpha-Linolenic acid metabolism
	ko02010	ABC transporters		ko00902	Monoterpenoid biosynthesis		ko00905	Brassinosteroid biosynthesis
	ko00460	Cyanoamino acid metabolism		ko00950	Isoquinoline alkaloid biosynthesis		ko00500	Starch and sucrose metabolism
	ko00500	Starch and sucrose metabolism		ko04712	Circadian rhythm - plant
	ko00592	alpha-Linolenic acid metabolism		ko00905	Brassinosteroid biosynthesis
	ko01100	Metabolic pathways		ko00592	alpha-Linolenic acid metabolism
				ko00500	Starch and sucrose metabolism
				ko01100	Metabolic pathways

## Sheet: Table S5
Table S5. The 254 DEGs for more than one stages between HOS and LOAS/LOBS.(Some genes were annotated in to different lipid gene families)
ID			Protein Family Name
SIN_1016826		fam10	Hydroperoxide Lyase_HPL
SIN_1005710		fam11	Lipid Acylhydrolase-like_LAH
SIN_1011430		fam11	Lipid Acylhydrolase-like_LAH
SIN_1013858		fam11	Lipid Acylhydrolase-like_LAH
SIN_1022336		fam11	Lipid Acylhydrolase-like_LAH
SIN_1018519		fam100	Acyl-CoA Oxidase_ACX
SIN_1002950		fam102	Midchain Alkane Hydroxylase_"CYP450, 96A"
SIN_1002951		fam102	Midchain Alkane Hydroxylase_"CYP450, 96A"
SIN_1014233		fam102	Midchain Alkane Hydroxylase_"CYP450, 96A"
SIN_1014236		fam102	Midchain Alkane Hydroxylase_"CYP450, 96A"
SIN_1025109		fam102	Midchain Alkane Hydroxylase_"CYP450, 96A"
SIN_1010810		fam103	CER3 Protein_CER3
SIN_1022009		fam103	CER3 Protein_CER3
SIN_1022995		fam105	Phosphatidylserine Decarboxylase_PSD
SIN_1018093		fam106	ATP Citrate Lyase A subunit_ATP-CL-alpha
SIN_1025936		fam106	ATP Citrate Lyase A subunit_ATP-CL-alpha
SIN_1026643		fam106	ATP Citrate Lyase A subunit_ATP-CL-alpha
SIN_1021810		fam109	Enoyl CoA isomerase_Isom
SIN_1017733		fam110	AP2/EREBP Transcription Factors_Regulatory protein
SIN_1023649		fam110	AP2/EREBP Transcription Factors_Regulatory protein
SIN_1008766		fam112	UDP-Glucose Pyrophosphorylase_UGP
SIN_1005540		fam114	Oil-Body Oleosin_OBO
SIN_1007879		fam114	Oil-Body Oleosin_OBO
SIN_1014288		fam114	Oil-Body Oleosin_OBO
SIN_1016733		fam114	Oil-Body Oleosin_OBO
SIN_1018581		fam114	Oil-Body Oleosin_OBO
SIN_1020336		fam114	Oil-Body Oleosin_OBO
SIN_1007489		fam115	Choline Kinase_CK
SIN_1022130		fam116	Steroleosin_STERO
SIN_1022131		fam116	Steroleosin_STERO
SIN_1004024		fam119	Ketoacyl-CoA Reductase_KCR
SIN_1009510		fam120	Translocase_TL
SIN_1018151		fam120	Translocase_TL
SIN_1009785		fam125	Oleate Desaturase_FAD2
SIN_1011466		fam129	Allene Oxide Synthase_AOS
SIN_1014817		fam129	Allene Oxide Synthase_AOS
SIN_1018760		fam13	Sphingobase C4-Hydroxylase_SBH
SIN_1002586		fam130	Ketoacyl-CoA Synthase_KCS
SIN_1002588		fam130	Ketoacyl-CoA Synthase_KCS
SIN_1003571		fam130	Ketoacyl-CoA Synthase_KCS
SIN_1004668		fam130	Ketoacyl-CoA Synthase_KCS
SIN_1007118		fam130	Ketoacyl-CoA Synthase_KCS
SIN_1012879		fam130	Ketoacyl-CoA Synthase_KCS
SIN_1014764		fam130	Ketoacyl-CoA Synthase_KCS
SIN_1014765		fam130	Ketoacyl-CoA Synthase_KCS
SIN_1020680		fam130	Ketoacyl-CoA Synthase_KCS
SIN_1024182		fam130	Ketoacyl-CoA Synthase_KCS
SIN_1024483		fam130	Ketoacyl-CoA Synthase_KCS
SIN_1025550		fam130	Ketoacyl-CoA Synthase_KCS
SIN_1025551		fam130	Ketoacyl-CoA Synthase_KCS
SIN_1017897		fam132	Fatty Acyl Omega-Hydroxylase_FAH
SIN_1021191		fam132	Fatty Acyl Omega-Hydroxylase_FAH
SIN_1012164		fam136	Linoleate Desaturase_FAD8
SIN_1023191		fam136	Linoleate Desaturase_FAD8
SIN_1004607		fam138	Membrane-bound O-acyltransferase_ACAT
SIN_1006934		fam138	Membrane-bound O-acyltransferase_ACAT
SIN_1010542		fam139	Alcohol-forming Fatty Acyl-CoA Reductase_AlcFAR
SIN_1010546		fam139	Alcohol-forming Fatty Acyl-CoA Reductase_AlcFAR
SIN_1011117		fam140	Carboxyltransferase alpha Subunit of Heteromeric ACCase_alpha-CT
SIN_1006833		fam145	Phosphatidic Acid-Binding Protein_TGD2
SIN_1009522		fam146	Omega-Hydroxy Fatty Acyl Dehydrogenase_HFADH
SIN_1010400		fam146	Omega-Hydroxy Fatty Acyl Dehydrogenase_HFADH
SIN_1015601		fam146	Omega-Hydroxy Fatty Acyl Dehydrogenase_HFADH
SIN_1003189		fam149	CER1_CER1
SIN_1003190		fam149	CER1_CER1
SIN_1007554		fam15	Ketoacyl-ACP Synthase II_KASII
SIN_1006260		fam150	Enoyl-ACP Reductase_ER
SIN_1023574		fam150	Enoyl-ACP Reductase_ER
SIN_1024502		fam150	Enoyl-ACP Reductase_ER
SIN_1009091		fam152	CGI-58_CGI-58
SIN_1016528		fam153	DCR/PEL3 Acyltransferase_Unknown function
SIN_1022100		fam156	Long-Chain Base 2; subunit of Serine Palmitoyltransferase _SPT (LCB2)
SIN_1009091		fam158	Lysophosphatidic acid acyltransferase_LPAAT
SIN_1006963		fam159	Lipid Transfer Protein type 1
SIN_1006967		fam159	Lipid Transfer Protein type 1
SIN_1006968		fam159	Lipid Transfer Protein type 1
SIN_1006970		fam159	Lipid Transfer Protein type 1
SIN_1010993		fam159	Lipid Transfer Protein type 1
SIN_1010994		fam159	Lipid Transfer Protein type 1
SIN_1010995		fam159	Lipid Transfer Protein type 1
SIN_1010996		fam159	Lipid Transfer Protein type 1
SIN_1013874		fam159	Lipid Transfer Protein type 1
SIN_1013882		fam159	Lipid Transfer Protein type 1
SIN_1013883		fam159	Lipid Transfer Protein type 1
SIN_1019170		fam159	Lipid Transfer Protein type 1
SIN_1019172		fam159	Lipid Transfer Protein type 1
SIN_1019175		fam159	Lipid Transfer Protein type 1
SIN_1019178		fam159	Lipid Transfer Protein type 1
SIN_1019180		fam159	Lipid Transfer Protein type 1
SIN_1019182		fam159	Lipid Transfer Protein type 1
SIN_1019333		fam159	Lipid Transfer Protein type 1
SIN_1019556		fam159	Lipid Transfer Protein type 1
SIN_1025012		fam159	Lipid Transfer Protein type 1
SIN_1022133		fam161	Acyl-ACP Thioesterase B _FATB
SIN_1002813		fam162	Caleosin_CALO
SIN_1002815		fam162	Caleosin_CALO
SIN_1011298		fam164	CER2-like Protein_CER2
SIN_1010236		fam165	Phospholipase D zeta_PLD zeta
SIN_1005828		fam166	Acetyl-CoA Carboxylase (Homomeric)_HmACC
SIN_1012139		fam168	Abscisic Acid Insensitive (ABI) transcription factors_Regulatory proteins
SIN_1004793		fam172	Lysophospholipase_LPLA
SIN_1006721		fam172	Lysophospholipase_LPLA
SIN_1007142		fam172	Lysophospholipase_LPLA
SIN_1012045		fam172	Lysophospholipase_LPLA
SIN_1014869		fam175	Ceramide Synthase_CS
SIN_1004139		fam176	Transcriptional factor with high similarity to the B3 region of the VP1/ABI3-like proteins_Regulatory protein
SIN_1022125		fam18	Aliphatic Suberin Feruloyl Transferase_BAHD
SIN_1026870		fam180	ABC Acyl Transporter_ABCAT
SIN_1011765		fam181	Ketoacyl-ACP Synthase III_KASIII
SIN_1024367		fam183	Phospholipase A1_PLA1
SIN_1003614		fam186	ATP Citrate Lyase B subunit_ATP-CL-beta
SIN_1016171		fam186	ATP Citrate Lyase B subunit_ATP-CL-beta
SIN_1004952		fam187	Wax Synthase_WS
SIN_1014385		fam187	Wax Synthase_WS
SIN_1021993		fam188	Fatty Acid Amide Hydrolase_FAAH
SIN_1023115		fam188	Fatty Acid Amide Hydrolase_FAAH
SIN_1025437		fam188	Fatty Acid Amide Hydrolase_FAAH
SIN_1009498		fam193	Phospholipid : Diacylglycerol Acyltransferase_PDAT
SIN_1010432		fam193	Phospholipid : Diacylglycerol Acyltransferase_PDAT
SIN_1010510		fam193	Phospholipid : Diacylglycerol Acyltransferase_PDAT
SIN_1024711		fam193	Phospholipid : Diacylglycerol Acyltransferase_PDAT
SIN_1015974		fam194	Monogalactosyldiacylglycerol Synthase_MGDGS
SIN_1008736		fam195	Phosphoinositide-specific Phospholipase C_PIPLC
SIN_1012155		fam195	Phosphoinositide-specific Phospholipase C_PIPLC
SIN_1015873		fam196	Phosphoinositide 5-Phosphatase Type II_PI5P-II
SIN_1008280		fam197	Phospholipase C (Non specific)_nsPLC
SIN_1008281		fam197	Phospholipase C (Non specific)_nsPLC
SIN_1010895		fam197	Phospholipase C (Non specific)_nsPLC
SIN_1005002		fam198	FAD4-like Desaturase_FAD4 like
SIN_1005003		fam198	FAD4-like Desaturase_FAD4 like
SIN_1003678		fam20	Acyl-Hydrolase (Patatin-like)_PAH
SIN_1012418		fam20	Acyl-Hydrolase (Patatin-like)_PAH
SIN_1012841		fam20	Acyl-Hydrolase (Patatin-like)_PAH
SIN_1018096		fam20	Acyl-Hydrolase (Patatin-like)_PAH
SIN_1026051		fam20	Acyl-Hydrolase (Patatin-like)_PAH
SIN_1005263		fam200	Dihydrosphingosine Delta-4 Desaturase_DSD
SIN_1027050		fam200	Dihydrosphingosine Delta-4 Desaturase_DSD
SIN_1008977		fam201	Stearoyl-ACP Desaturase_SAD
SIN_1019096		fam201	Stearoyl-ACP Desaturase_SAD
SIN_1006219		fam206	1-Acylglycerol-3-Phosphate Acyltransferase_LPAAT
SIN_1011477		fam206	1-Acylglycerol-3-Phosphate Acyltransferase_LPAAT
SIN_1004380		fam208	Long Chain Base 1-Phosphate Phosphatase_LCBPP
SIN_1006305		fam208	Long Chain Base 1-Phosphate Phosphatase_LCBPP
SIN_1024965		fam21	Hydroxyisobutyryl-CoA Hydrolase_HIBCH
SIN_1010127		fam210	Acyl Carrier Protein_ACP
SIN_1016262		fam210	Acyl Carrier Protein_ACP
SIN_1022056		fam210	Acyl Carrier Protein_ACP
SIN_1020950		fam211	SHN Transcription Factors_Regulatory protein
SIN_1015607		fam212	Phospholipase D beta_PLD beta
SIN_1017782		fam212	Phospholipase D beta_PLD beta
SIN_1001249		fam213	Ketoacyl-ACP Synthase I_KASI
SIN_1019614		fam213	Ketoacyl-ACP Synthase I_KASI
SIN_1021891		fam217	Phosphatidylcholine:diacylglycerol cholinephosphotransferase_PDCT
SIN_1005390		fam218	Glycerol-3-Phosphate Acyltransferase_GPAT
SIN_1009956		fam218	Glycerol-3-Phosphate Acyltransferase_GPAT
SIN_1012236		fam218	Glycerol-3-Phosphate Acyltransferase_GPAT
SIN_1021799		fam218	Glycerol-3-Phosphate Acyltransferase_GPAT
SIN_1022421		fam218	Glycerol-3-Phosphate Acyltransferase_GPAT
SIN_1026760		fam218	Glycerol-3-Phosphate Acyltransferase_GPAT
SIN_1009267		fam220	4-Coumarate-CoA Ligase_4CL
SIN_1007077		fam221	Lipid Transfer Protein type 5
SIN_1010009		fam221	Lipid Transfer Protein type 5
SIN_1010709		fam221	Lipid Transfer Protein type 5
SIN_1015756		fam221	Lipid Transfer Protein type 5
SIN_1021465		fam221	Lipid Transfer Protein type 5
SIN_1023428		fam221	Lipid Transfer Protein type 5
SIN_1024283		fam221	Lipid Transfer Protein type 5
SIN_1025019		fam221	Lipid Transfer Protein type 5
SIN_1026086		fam221	Lipid Transfer Protein type 5
SIN_1026485		fam221	Lipid Transfer Protein type 5
SIN_1026504		fam221	Lipid Transfer Protein type 5
SIN_1024296		fam23	Acyl-ACP Thioesterase A _FATA
SIN_1004380		fam25	Phosphatidate Phosphatase_PP
SIN_1004642		fam25	Phosphatidate Phosphatase_PP
SIN_1006305		fam25	Phosphatidate Phosphatase_PP
SIN_1018385		fam25	Phosphatidate Phosphatase_PP
SIN_1014758		fam26	Hydroxyacyl-CoA Dehydratase_HACD
SIN_1014884		fam27	Caffeoyl-CoA O-Methyltransferase_CCoAOMT
SIN_1026198		fam27	Caffeoyl-CoA O-Methyltransferase_CCoAOMT
SIN_1012308		fam29	Aminophospholipid ATPase_ALA
SIN_1023653		fam29	Aminophospholipid ATPase_ALA
SIN_1010941		fam30	Phosphoethanolamine N-Methyltransferase_PEAMT
SIN_1017330		fam30	Phosphoethanolamine N-Methyltransferase_PEAMT
SIN_1026463		fam34	Dihydrosphingosine Phosphate Lyase_DPL1
SIN_1025898		fam35	Dihydrolipoamide Dehydrogenase, E3 component of Pyruvate Dehydrogenase Complex_LPD
SIN_1012765		fam36	Multifunctional Protein_MFP (=ECH +HACDH)
SIN_1001728		fam38	Pyruvate Dehydrogenase alpha subunit, E1a component of Pyruvate Dehydrogenase Complex_alpha-PDH
SIN_1013810		fam39	Acyl CoA Binding Protein_ACBP
SIN_1026242		fam39	Acyl CoA Binding Protein_ACBP
SIN_1005680		fam4	Sphingobase-D8 Desaturase _SLD
SIN_1020856		fam4	Sphingobase-D8 Desaturase _SLD
SIN_1021518		fam4	Sphingobase-D8 Desaturase _SLD
SIN_1024348		fam40	Acyl-CoA Thioesterase_ACT
SIN_1013749		fam44	Phosphatidylinositol-Phosphate Kinase type III_PIPK-III
SIN_1017544		fam44	Phosphatidylinositol-Phosphate Kinase type III_PIPK-III
SIN_1021361		fam44	Phosphatidylinositol-Phosphate Kinase type III_PIPK-III
SIN_1024634		fam44	Phosphatidylinositol-Phosphate Kinase type III_PIPK-III
SIN_1007513		fam45	Cinnamate 4-Hydroxylase_C4H
SIN_1007680		fam45	Cinnamate 4-Hydroxylase_C4H
SIN_1023328		fam45	Cinnamate 4-Hydroxylase_C4H
SIN_1024387		fam45	Cinnamate 4-Hydroxylase_C4H
SIN_1024388		fam45	Cinnamate 4-Hydroxylase_C4H
SIN_1005447		fam47	Phosphatidylinositol-Phosphate Kinase type IB_PIPK-IB
SIN_1013654		fam49	Dihydrolipoamide Acetyltransferase, E2 component of Pyruvate Dehydrogenase Complex_DHLAT
SIN_1017421		fam5	Glycerophosphoryl Diester Phosphodiesterase_GPDEPDE
SIN_1004573		fam55	Lipid Transfer Protein type 3
SIN_1023351		fam55	Lipid Transfer Protein type 3
SIN_1023410		fam55	Lipid Transfer Protein type 3
SIN_1021295		fam56	UDP-3-O-acyl N-acetylglucosamine deacetylase_LpxC
SIN_1007096		fam57	Polyester Synthase_PS
SIN_1001899		fam61	Biotin Carboxyl Carrier Protein; subunit of Heteromeric ACCase_BCCP
SIN_1010450		fam63	Lipoxygenase_LOX
SIN_1022704		fam63	Lipoxygenase_LOX
SIN_1025794		fam63	Lipoxygenase_LOX
SIN_1026518		fam63	Lipoxygenase_LOX
SIN_1024726		fam66	Acyl-CoA : Diacylglycerol Acyltransferase_DGAT
SIN_1027080		fam66	Acyl-CoA : Diacylglycerol Acyltransferase_DGAT
SIN_1024807		fam69	Glucosylceramide Synthase (UDP-glucose-dependent)_GCS
SIN_1003289		fam71	Acylhydrolase (DAD1-like)_AH
SIN_1009634		fam71	Acylhydrolase (DAD1-like)_AH
SIN_1013362		fam71	Acylhydrolase (DAD1-like)_AH
SIN_1018559		fam71	Acylhydrolase (DAD1-like)_AH
SIN_1021882		fam76	Phospholipase D alpha_PLD alpha
SIN_1011651		fam77	Lipoyltransferase_LT
SIN_1001112		fam78	ABC Transporter_ABC
SIN_1003297		fam78	ABC Transporter_ABC
SIN_1011268		fam78	ABC Transporter_ABC
SIN_1013118		fam78	ABC Transporter_ABC
SIN_1014555		fam78	ABC Transporter_ABC
SIN_1015210		fam78	ABC Transporter_ABC
SIN_1016482		fam78	ABC Transporter_ABC
SIN_1016772		fam78	ABC Transporter_ABC
SIN_1017167		fam78	ABC Transporter_ABC
SIN_1019065		fam78	ABC Transporter_ABC
SIN_1020725		fam78	ABC Transporter_ABC
SIN_1025414		fam78	ABC Transporter_ABC
SIN_1017700		fam8	Coumaroyl 3-Hydroxylase_C3H
SIN_1020090		fam8	Coumaroyl 3-Hydroxylase_C3H
SIN_1022271		fam80	Ketoacyl-CoA Thiolase_KAT
SIN_1019375		fam81	Pyruvate Dehydrogenase beta subunit, E1b component of Pyruvate Dehydrogenase Complex_beta-PDH
SIN_1022485		fam81	Pyruvate Dehydrogenase beta subunit, E1b component of Pyruvate Dehydrogenase Complex_beta-PDH
SIN_1004640		fam82	Lipid Transfer Protein type 2
SIN_1014324		fam83	Sec14-like Protein_Sec14
SIN_1011801		fam85	Diacylglycerol Kinase_DAGK
SIN_1002425		fam87	Oxo-Phytodienoic Acid Reductase_OPR
SIN_1024693		fam87	Oxo-Phytodienoic Acid Reductase_OPR
SIN_1019800		fam88	Choline-Phosphate Cytidylyltransferase_CCT
SIN_1003994		fam9	Triacylglycerol Lipase (TAGL)_TAGL
SIN_1011430		fam9	Triacylglycerol Lipase (TAGL)_TAGL
SIN_1023496		fam9	Triacylglycerol Lipase (TAGL)_TAGL
SIN_1012635		fam91	Long-Chain Acyl-CoA Synthetase_LACS
SIN_1014153		fam91	Long-Chain Acyl-CoA Synthetase_LACS
SIN_1014815		fam91	Long-Chain Acyl-CoA Synthetase_LACS
SIN_1013854		fam93	Phosphatidylinositol-4-Kinase gamma_PI4K gamma
SIN_1004793		fam94	Monoacylglycerol Lipase (MAGL)_MAGL
SIN_1005091		fam94	Monoacylglycerol Lipase (MAGL)_MAGL
SIN_1006721		fam94	Monoacylglycerol Lipase (MAGL)_MAGL
SIN_1007142		fam94	Monoacylglycerol Lipase (MAGL)_MAGL
SIN_1010859		fam94	Monoacylglycerol Lipase (MAGL)_MAGL
SIN_1020805		fam94	Monoacylglycerol Lipase (MAGL)_MAGL
SIN_1022077		fam94	Monoacylglycerol Lipase (MAGL)_MAGL

## Sheet: Table S6
Table S6. The 79 DEGs for more than one stages between HOC and LOAC/LOBC.(Some genes were annotated in to different lipid gene families)
ID			Protein Family Name
SIN_1018093		fam106	ATP Citrate Lyase A subunit_ATP-CL-alpha
SIN_1004034		fam107	NAD-dependent Glycerol-3-Phosphate Dehydrogenase_GPDH
SIN_1004849		fam11	Lipid Acylhydrolase-like_LAH
SIN_1011430		fam11	Lipid Acylhydrolase-like_LAH
SIN_1011569		fam11	Lipid Acylhydrolase-like_LAH
SIN_1007879		fam114	Oil-Body Oleosin_OBO
SIN_1016733		fam114	Oil-Body Oleosin_OBO
SIN_1018581		fam114	Oil-Body Oleosin_OBO
SIN_1020336		fam114	Oil-Body Oleosin_OBO
SIN_1013610		fam120	Translocase_TL
SIN_1018288		fam120	Translocase_TL
SIN_1002588		fam130	Ketoacyl-CoA Synthase_KCS
SIN_1024182		fam130	Ketoacyl-CoA Synthase_KCS
SIN_1025550		fam130	Ketoacyl-CoA Synthase_KCS
SIN_1025551		fam130	Ketoacyl-CoA Synthase_KCS
SIN_1014080		fam132	Fatty Acyl Omega-Hydroxylase_FAH
SIN_1017897		fam132	Fatty Acyl Omega-Hydroxylase_FAH
SIN_1008745		fam136	Linoleate Desaturase_FAD8
SIN_1006934		fam138	Membrane-bound O-acyltransferase_ACAT
SIN_1010546		fam139	Alcohol-forming Fatty Acyl-CoA Reductase_AlcFAR
SIN_1006963		fam159	Lipid Transfer Protein type 1
SIN_1010996		fam159	Lipid Transfer Protein type 1
SIN_1019170		fam159	Lipid Transfer Protein type 1
SIN_1019172		fam159	Lipid Transfer Protein type 1
SIN_1019175		fam159	Lipid Transfer Protein type 1
SIN_1019176		fam159	Lipid Transfer Protein type 1
SIN_1019180		fam159	Lipid Transfer Protein type 1
SIN_1019182		fam159	Lipid Transfer Protein type 1
SIN_1005102		fam172	Lysophospholipase_LPLA
SIN_1006721		fam172	Lysophospholipase_LPLA
SIN_1021907		fam177	Glycerol Kinase_GKI
SIN_1014385		fam187	Wax Synthase_WS
SIN_1008736		fam195	Phosphoinositide-specific Phospholipase C_PIPLC
SIN_1008281		fam197	Phospholipase C (Non specific)_nsPLC
SIN_1014454		fam198	FAD4-like Desaturase_FAD4 like
SIN_1012841		fam20	Acyl-Hydrolase (Patatin-like)_PAH
SIN_1021300		fam20	Acyl-Hydrolase (Patatin-like)_PAH
SIN_1005263		fam200	Dihydrosphingosine Delta-4 Desaturase_DSD
SIN_1008977		fam201	Stearoyl-ACP Desaturase_SAD
SIN_1006697		fam203	sn-1-specific acylhydrolase_DLAH
SIN_1020950		fam211	SHN Transcription Factors_Regulatory protein
SIN_1003878		fam218	Glycerol-3-Phosphate Acyltransferase_GPAT
SIN_1011100		fam218	Glycerol-3-Phosphate Acyltransferase_GPAT
SIN_1021799		fam218	Glycerol-3-Phosphate Acyltransferase_GPAT
SIN_1026760		fam218	Glycerol-3-Phosphate Acyltransferase_GPAT
SIN_1025540		fam22	Allene Oxide Cyclase_AOX
SIN_1010941		fam30	Phosphoethanolamine N-Methyltransferase_PEAMT
SIN_1005680		fam4	Sphingobase-D8 Desaturase _SLD
SIN_1021518		fam4	Sphingobase-D8 Desaturase _SLD
SIN_1007513		fam45	Cinnamate 4-Hydroxylase_C4H
SIN_1007680		fam45	Cinnamate 4-Hydroxylase_C4H
SIN_1001910		fam48	Phospholipid : Acyl acceptor Acyltransferase_PLAT
SIN_1009501		fam55	Lipid Transfer Protein type 3
SIN_1023410		fam55	Lipid Transfer Protein type 3
SIN_1018329		fam59	Sphingosine Transfer Protein_STP
SIN_1011146		fam6	Lipid Transfer Protein type 4
SIN_1021889		fam60	FAD5-like Desaturase_FAD5 like (ADS)
SIN_1010450		fam63	Lipoxygenase_LOX
SIN_1022704		fam63	Lipoxygenase_LOX
SIN_1003332		fam64	Phospholipase A2_PLA2
SIN_1027080		fam66	Acyl-CoA : Diacylglycerol Acyltransferase_DGAT
SIN_1003289		fam71	Acylhydrolase (DAD1-like)_AH
SIN_1006697		fam71	Acylhydrolase (DAD1-like)_AH
SIN_1018559		fam71	Acylhydrolase (DAD1-like)_AH
SIN_1007771		fam78	ABC Transporter_ABC
SIN_1008882		fam78	ABC Transporter_ABC
SIN_1011268		fam78	ABC Transporter_ABC
SIN_1013325		fam78	ABC Transporter_ABC
SIN_1013508		fam78	ABC Transporter_ABC
SIN_1014555		fam78	ABC Transporter_ABC
SIN_1016482		fam78	ABC Transporter_ABC
SIN_1021711		fam78	ABC Transporter_ABC
SIN_1004640		fam82	Lipid Transfer Protein type 2
SIN_1025569		fam82	Lipid Transfer Protein type 2
SIN_1019530		fam85	Diacylglycerol Kinase_DAGK
SIN_1022877		fam87	Oxo-Phytodienoic Acid Reductase_OPR
SIN_1024693		fam87	Oxo-Phytodienoic Acid Reductase_OPR
SIN_1019800		fam88	Choline-Phosphate Cytidylyltransferase_CCT
SIN_1004849		fam9	Triacylglycerol Lipase (TAGL)_TAGL
SIN_1011430		fam9	Triacylglycerol Lipase (TAGL)_TAGL
SIN_1011569		fam9	Triacylglycerol Lipase (TAGL)_TAGL
SIN_1014815		fam91	Long-Chain Acyl-CoA Synthetase_LACS
SIN_1006721		fam94	Monoacylglycerol Lipase (MAGL)_MAGL
SIN_1022077		fam94	Monoacylglycerol Lipase (MAGL)_MAGL

## Sheet: Table S7
Table S7. The 11 up-regulated lipid homologous genes
GeneID	Lipid gene family
SIN_1019175	Lipid Transfer Protein type 1
SIN_1024182	Ketoacyl-CoA Synthase_KCS
SIN_1007680	Cinnamate 4-Hydroxylase_C4H
SIN_1019172	Lipid Transfer Protein type 1
SIN_1010009	Lipid Transfer Protein type 5
SIN_1009785	Oleate Desaturase_FAD2
SIN_1022133	Acyl-ACP Thioesterase B _FATB
SIN_1011268	ABC Transporter_ABC
SIN_1009522	Omega-Hydroxy Fatty Acyl Dehydrogenase_HFADH
SIN_1003190	CER1_CER1
SIN_1023574	Enoyl-ACP Reductase_ER

## Sheet: Table S8
Table S8.The 805 DEGS that appeared in two or more stages between the high and low oil content sesames
Gene_ID	Lipid homologous gene(Y=Yes, R=high correlation)	Gene family
SIN_1002950	Y	Midchain Alkane Hydroxylase_"CYP450, 96A"
SIN_1003297	Y	ABC Transporter_ABC
SIN_1003571	Y	Ketoacyl-CoA Synthase_KCS
SIN_1004573	Y	Lipid Transfer Protein type 3
SIN_1004607	Y	Membrane-bound O-acyltransferase_ACAT
SIN_1004793	Y	Lysophospholipase_LPLA
SIN_1005091	Y	Monoacylglycerol Lipase (MAGL)_MAGL
SIN_1005447	Y	Phosphatidylinositol-Phosphate Kinase type IB_PIPK-IB
SIN_1005710	Y	Lipid Acylhydrolase-like_LAH
SIN_1006934	Y	Membrane-bound O-acyltransferase_ACAT
SIN_1006968	Y	Lipid Transfer Protein type 1
SIN_1007513	Y	Cinnamate 4-Hydroxylase_C4H
SIN_1007680	Y	Cinnamate 4-Hydroxylase_C4H
SIN_1009522	Y	Omega-Hydroxy Fatty Acyl Dehydrogenase_HFADH
SIN_1009785	Y	Oleate Desaturase_FAD2
SIN_1010709	Y	Lipid Transfer Protein type 5
SIN_1010993	Y	Lipid Transfer Protein type 1
SIN_1010996	Y	Lipid Transfer Protein type 1
SIN_1011268	Y	ABC Transporter_ABC
SIN_1012164	Y	Linoleate Desaturase_FAD8
SIN_1012635	Y	Long-Chain Acyl-CoA Synthetase_LACS
SIN_1013362	Y	Acylhydrolase (DAD1-like)_AH
SIN_1014765	Y	Ketoacyl-CoA Synthase_KCS
SIN_1015607	Y	Phospholipase D beta_PLD beta
SIN_1016733	Y	Oil-Body Oleosin_OBO
SIN_1017897	Y	Fatty Acyl Omega-Hydroxylase_FAH
SIN_1019065	Y	ABC Transporter_ABC
SIN_1019170	Y	Lipid Transfer Protein type 1
SIN_1019172	Y	Lipid Transfer Protein type 1
SIN_1019175	Y	Lipid Transfer Protein type 1
SIN_1019556	Y	Lipid Transfer Protein type 1
SIN_1021191	Y	Fatty Acyl Omega-Hydroxylase_FAH
SIN_1022130	Y	Steroleosin_STERO
SIN_1022133	Y	Acyl-ACP Thioesterase B _FATB
SIN_1022704	Y	Lipoxygenase_LOX
SIN_1023115	Y	Fatty Acid Amide Hydrolase_FAAH
SIN_1023351	Y	Lipid Transfer Protein type 3
SIN_1023574	Y	Enoyl-ACP Reductase_ER
SIN_1024283	Y	Lipid Transfer Protein type 5
SIN_1024387	Y	Cinnamate 4-Hydroxylase_C4H
SIN_1024388	Y	Cinnamate 4-Hydroxylase_C4H
SIN_1024483	Y	Ketoacyl-CoA Synthase_KCS
SIN_1025012	Y	Lipid Transfer Protein type 1
SIN_1025437	Y	Fatty Acid Amide Hydrolase_FAAH
SIN_1025794	Y	Lipoxygenase_LOX
SIN_1004771	R
SIN_1004763	R
SIN_1015718	R
SIN_1023487	R
SIN_1025193	R
SIN_1006922	R
SIN_1002838	R
SIN_1023996	R
SIN_1023277	R
SIN_1024760	R
SIN_1009402	R
SIN_1022515	R
SIN_1022185	R
SIN_1013303	R
SIN_1011564	R
SIN_1009809	R
SIN_1014409	R
SIN_1004023	R
SIN_1008984	R
SIN_1003797	R
SIN_1018985	R
SIN_1004770	R
SIN_1012062	R
SIN_1013259	R
SIN_1026041	R
SIN_1009565	R
SIN_1026949	R
SIN_1015056	R
SIN_1027000	R
SIN_1025795	R
SIN_1000150	R
SIN_1026535	R
SIN_1011743	R
SIN_1027092	R
SIN_1016942	R
SIN_1013038	R
SIN_1027084	R
SIN_1007462	R
SIN_1017055	R
SIN_1003087	R
SIN_1008803	R
SIN_1004038	R
SIN_1008258	R
SIN_1019653	R
SIN_1011647	R
SIN_1001823	R
SIN_1018352	R
SIN_1015359	R
SIN_1010804	R
SIN_1005168	R
SIN_1017984	R
SIN_1010298	R
SIN_1019001	R
SIN_1002754	R
SIN_1026515	R
SIN_1009692	R
SIN_1005755	R
SIN_1021239	R
SIN_1023434	R
SIN_1013040	R
SIN_1024334	R
SIN_1011034	R
SIN_1022416	R
SIN_1009238	R
SIN_1014879	R
SIN_1014051	R
SIN_1004722	R
SIN_1017360	R
SIN_1008080	R
SIN_1021778	R
SIN_1016665	R
SIN_1022781	R
SIN_1011293	R
SIN_1020290	R
SIN_1012387	R
SIN_1002635	R
SIN_1002638	R
SIN_1018446	R
SIN_1024784	R
SIN_1011244	R
SIN_1017246	R
SIN_1025474	R
SIN_1003642	R
SIN_1008160	R
SIN_1020838	R
SIN_1008224	R
SIN_1004939	R
SIN_1006919	R
SIN_1026076	R
SIN_1013480	R
SIN_1024330	R
SIN_1006945	R
SIN_1003374	R
SIN_1024864	R
SIN_1006950	R
SIN_1009027	R
SIN_1020233	R
SIN_1011341	R
SIN_1023973	R
SIN_1013661	R
SIN_1014094	R
SIN_1025552	R
SIN_1012125	R
SIN_1018429	R
SIN_1021692	R
SIN_1024744	R
SIN_1004508	R
SIN_1009145	R
SIN_1000827	R
SIN_1003118	R
SIN_1019807	R
SIN_1023773	R
SIN_1017286	R
SIN_1014607	R
SIN_1014276	R
SIN_1021704	R
SIN_1015836	R
SIN_1012843	R
SIN_1021435	R
SIN_1024575	R
SIN_1022038	R
SIN_1006611	R
SIN_1018639	R
SIN_1007736	R
SIN_1019645	R
SIN_1026634	R
SIN_1016516	R
SIN_1007018	R
SIN_1026811	R
SIN_1011351	R
SIN_1000924	R
SIN_1007075	R
SIN_1008842	R
SIN_1019652	R
SIN_1026684	R
SIN_1025424	R
SIN_1001971	R
SIN_1004297	R
SIN_1008319	R
SIN_1001617	R
SIN_1010638	R
SIN_1022544	R
SIN_1020767	R
SIN_1026246	R
SIN_1006903	R
SIN_1014666	R
SIN_1004335	R
SIN_1014941	R
SIN_1024826	R
SIN_1023986	R
SIN_1022440	R
SIN_1024434	R
SIN_1014848	R
SIN_1026986	R
SIN_1023827	R
SIN_1024494	R
SIN_1018449	R
SIN_1010287	R
SIN_1016324	R
SIN_1025105	R
SIN_1020132	R
SIN_1024803	R
SIN_1016706	R
SIN_1023061	R
SIN_1013989	R
SIN_1019400	R
SIN_1019559	R
SIN_1011079	R
SIN_1016027	R
SIN_1018656	R
SIN_1022760	R
SIN_1002500	R
SIN_1012230	R
SIN_1015020	R
SIN_1026788	R
SIN_1005533	R
SIN_1012521	R
SIN_1004727	R
SIN_1003124	R
SIN_1024629	R
SIN_1020976	R
SIN_1021529	R
SIN_1009127	R
SIN_1023002	R
SIN_1008320	R
SIN_1015272	R
SIN_1001387	R
SIN_1005932	R
SIN_1002992	R
SIN_1005151	R
SIN_1024090	R
SIN_1021522	R
SIN_1002481	R
SIN_1007562	R
SIN_1025183	R
SIN_1023779	R
SIN_1006856	R
SIN_1018567	R
SIN_1026557	R
SIN_1000673	R
SIN_1007472	R
SIN_1012618	R
SIN_1010017	R
SIN_1002211	R
SIN_1021745	R
SIN_1010050	R
SIN_1009995	R
SIN_1022897	R
SIN_1011009	R
SIN_1024544	R
SIN_1012160	R
SIN_1008978	R
SIN_1024971	R
SIN_1015079	R
SIN_1001627	R
SIN_1019642	R
SIN_1019641	R
SIN_1023684	R
SIN_1002227	R
SIN_1024600	R
SIN_1025709	R
SIN_1025316	R
SIN_1011193	R
SIN_1008670	R
SIN_1002277	R
SIN_1009282	R
SIN_1022773	R
SIN_1012187	R
SIN_1020778	R
SIN_1015031	R
SIN_1001191	R
SIN_1015484	R
SIN_1002195	R
SIN_1001893	R
SIN_1001817	R
SIN_1004611	R
SIN_1004521	R
SIN_1016548	R
SIN_1009820	R
SIN_1023538	R
SIN_1021754	R
SIN_1019141	R
SIN_1009179	R
SIN_1009390	R
SIN_1021631	R
SIN_1023577	R
SIN_1011361	R
SIN_1003956	R
SIN_1017217	R
SIN_1012114	R
SIN_1016759	R
SIN_1008754	R
SIN_1013124	R
SIN_1016975	R
SIN_1025204	R
SIN_1023153	R
SIN_1022132	R
SIN_1027118	R
SIN_1015944	R
SIN_1006997	R
SIN_1014467	R
SIN_1014393	R
SIN_1001470	R
SIN_1026916	R
SIN_1005496	R
SIN_1004376	R
SIN_1022924	R
SIN_1026460	R
SIN_1009629	R
SIN_1016458	R
SIN_1013368	R
SIN_1027112	R
SIN_1015845	R
SIN_1022807	R
SIN_1010445	R
SIN_1023197	R
SIN_1012130	R
SIN_1023870	R
SIN_1003521	R
SIN_1021690	R
SIN_1005228	R
SIN_1025770	R
SIN_1011364	R
SIN_1007856	R
SIN_1020609	R
SIN_1010647	R
SIN_1003362	R
SIN_1005394	R
SIN_1010113	R
SIN_1015098	R
SIN_1006101	R
SIN_1012565	R
SIN_1015102	R
SIN_1020885	R
SIN_1012518	R
SIN_1019528	R
SIN_1025205	R
SIN_1022003	R
SIN_1023621	R
SIN_1008820	R
SIN_1018652	R
SIN_1008672	R
SIN_1017818	R
SIN_1021112	R
SIN_1003318	R
SIN_1001521	R
SIN_1008864	R
SIN_1021992	R
SIN_1008290	R
SIN_1023859	R
SIN_1001603	R
SIN_1009715	R
SIN_1021457	R
SIN_1016185	R
SIN_1012476	R
SIN_1002291	R
SIN_1023080	R
SIN_1021819	R
SIN_1022788	R
SIN_1020647	R
SIN_1005756	R
SIN_1004474	R
SIN_1005708	R
SIN_1018290	R
SIN_1004077	R
SIN_1020592	R
SIN_1020922	R
SIN_1017634	R
SIN_1011625	R
SIN_1014425	R
SIN_1023408	R
SIN_1023731	R
SIN_1022224	R
SIN_1019605	R
SIN_1010978	R
SIN_1025497	R
SIN_1025734	R
SIN_1025622	R
SIN_1018920	R
SIN_1018418	R
SIN_1006031	R
SIN_1000065
SIN_1000124
SIN_1000165
SIN_1000193
SIN_1000257
SIN_1000309
SIN_1000316
SIN_1000367
SIN_1000425
SIN_1000428
SIN_1000454
SIN_1000552
SIN_1000613
SIN_1000694
SIN_1000832
SIN_1001175
SIN_1001274
SIN_1001288
SIN_1001292
SIN_1001386
SIN_1001455
SIN_1001466
SIN_1001511
SIN_1001630
SIN_1001647
SIN_1001700
SIN_1001764
SIN_1001825
SIN_1002000
SIN_1002262
SIN_1002263
SIN_1002300
SIN_1002326
SIN_1002350
SIN_1002352
SIN_1002392
SIN_1002640
SIN_1002771
SIN_1002791
SIN_1002826
SIN_1002858
SIN_1002894
SIN_1003008
SIN_1003097
SIN_1003137
SIN_1003229
SIN_1003264
SIN_1003266
SIN_1003271
SIN_1003365
SIN_1003387
SIN_1003516
SIN_1003607
SIN_1003694
SIN_1003756
SIN_1003998
SIN_1004085
SIN_1004093
SIN_1004107
SIN_1004135
SIN_1004347
SIN_1004423
SIN_1004477
SIN_1004496
SIN_1004579
SIN_1004586
SIN_1004602
SIN_1004728
SIN_1004821
SIN_1004976
SIN_1004992
SIN_1004996
SIN_1005044
SIN_1005073
SIN_1005079
SIN_1005086
SIN_1005265
SIN_1005357
SIN_1005372
SIN_1005446
SIN_1005457
SIN_1005698
SIN_1005703
SIN_1005788
SIN_1005792
SIN_1005840
SIN_1005864
SIN_1005870
SIN_1005882
SIN_1006011
SIN_1006017
SIN_1006025
SIN_1006060
SIN_1006118
SIN_1006225
SIN_1006242
SIN_1006291
SIN_1006581
SIN_1006667
SIN_1006737
SIN_1006862
SIN_1006892
SIN_1006969
SIN_1007034
SIN_1007045
SIN_1007053
SIN_1007109
SIN_1007117
SIN_1007156
SIN_1007161
SIN_1007163
SIN_1007323
SIN_1007485
SIN_1007486
SIN_1007537
SIN_1007544
SIN_1007557
SIN_1007650
SIN_1007659
SIN_1007745
SIN_1007823
SIN_1007846
SIN_1007937
SIN_1007995
SIN_1008011
SIN_1008145
SIN_1008183
SIN_1008279
SIN_1008544
SIN_1008605
SIN_1008669
SIN_1008789
SIN_1008793
SIN_1008813
SIN_1009029
SIN_1009032
SIN_1009056
SIN_1009065
SIN_1009191
SIN_1009202
SIN_1009217
SIN_1009320
SIN_1009437
SIN_1009654
SIN_1009683
SIN_1009842
SIN_1009899
SIN_1009908
SIN_1010003
SIN_1010035
SIN_1010242
SIN_1010258
SIN_1010335
SIN_1010376
SIN_1010401
SIN_1010452
SIN_1010455
SIN_1010478
SIN_1010528
SIN_1010577
SIN_1010597
SIN_1010646
SIN_1010846
SIN_1010869
SIN_1010884
SIN_1010958
SIN_1010997
SIN_1011003
SIN_1011042
SIN_1011044
SIN_1011060
SIN_1011167
SIN_1011173
SIN_1011334
SIN_1011367
SIN_1011541
SIN_1011555
SIN_1011594
SIN_1011681
SIN_1011887
SIN_1012085
SIN_1012088
SIN_1012171
SIN_1012193
SIN_1012561
SIN_1012785
SIN_1012800
SIN_1012814
SIN_1012960
SIN_1012964
SIN_1013031
SIN_1013050
SIN_1013206
SIN_1013219
SIN_1013363
SIN_1013410
SIN_1013423
SIN_1013470
SIN_1013479
SIN_1013620
SIN_1013705
SIN_1013753
SIN_1013759
SIN_1013778
SIN_1013782
SIN_1013865
SIN_1013986
SIN_1014084
SIN_1014130
SIN_1014194
SIN_1014198
SIN_1014206
SIN_1014302
SIN_1014378
SIN_1014412
SIN_1014423
SIN_1014554
SIN_1014718
SIN_1014722
SIN_1014799
SIN_1014874
SIN_1015126
SIN_1015154
SIN_1015319
SIN_1015355
SIN_1015385
SIN_1015429
SIN_1015433
SIN_1015440
SIN_1015471
SIN_1015528
SIN_1015541
SIN_1015542
SIN_1015603
SIN_1015628
SIN_1015715
SIN_1015716
SIN_1015753
SIN_1015767
SIN_1015885
SIN_1015949
SIN_1016002
SIN_1016020
SIN_1016253
SIN_1016254
SIN_1016454
SIN_1016456
SIN_1016461
SIN_1016477
SIN_1016478
SIN_1016502
SIN_1016535
SIN_1016589
SIN_1016647
SIN_1016653
SIN_1016658
SIN_1016701
SIN_1016708
SIN_1016783
SIN_1016914
SIN_1016954
SIN_1017031
SIN_1017037
SIN_1017066
SIN_1017088
SIN_1017093
SIN_1017122
SIN_1017142
SIN_1017287
SIN_1017290
SIN_1017319
SIN_1017332
SIN_1017626
SIN_1017698
SIN_1017750
SIN_1017828
SIN_1017866
SIN_1017879
SIN_1018075
SIN_1018101
SIN_1018117
SIN_1018145
SIN_1018395
SIN_1018433
SIN_1018442
SIN_1018458
SIN_1018601
SIN_1018602
SIN_1018858
SIN_1018886
SIN_1018905
SIN_1018916
SIN_1018959
SIN_1018970
SIN_1018975
SIN_1018994
SIN_1019037
SIN_1019072
SIN_1019137
SIN_1019144
SIN_1019147
SIN_1019298
SIN_1019384
SIN_1019519
SIN_1019523
SIN_1019674
SIN_1019697
SIN_1019712
SIN_1019779
SIN_1019818
SIN_1019858
SIN_1019907
SIN_1019941
SIN_1020167
SIN_1020187
SIN_1020321
SIN_1020322
SIN_1020346
SIN_1020507
SIN_1020584
SIN_1020607
SIN_1020611
SIN_1020696
SIN_1020697
SIN_1020768
SIN_1020840
SIN_1020889
SIN_1020897
SIN_1021164
SIN_1021310
SIN_1021446
SIN_1021463
SIN_1021520
SIN_1021544
SIN_1021548
SIN_1021593
SIN_1021706
SIN_1021834
SIN_1022061
SIN_1022062
SIN_1022082
SIN_1022120
SIN_1022162
SIN_1022409
SIN_1022501
SIN_1022571
SIN_1022697
SIN_1022778
SIN_1022782
SIN_1022800
SIN_1022961
SIN_1023017
SIN_1023255
SIN_1023336
SIN_1023339
SIN_1023454
SIN_1023634
SIN_1023704
SIN_1023725
SIN_1023823
SIN_1023853
SIN_1023933
SIN_1023989
SIN_1023990
SIN_1024042
SIN_1024067
SIN_1024069
SIN_1024071
SIN_1024100
SIN_1024248
SIN_1024286
SIN_1024321
SIN_1024445
SIN_1024479
SIN_1024553
SIN_1024576
SIN_1024644
SIN_1024748
SIN_1024865
SIN_1024873
SIN_1024895
SIN_1024940
SIN_1025101
SIN_1025196
SIN_1025231
SIN_1025279
SIN_1025388
SIN_1025450
SIN_1025570
SIN_1025612
SIN_1025679
SIN_1025705
SIN_1025711
SIN_1025728
SIN_1025833
SIN_1026081
SIN_1026085
SIN_1026088
SIN_1026244
SIN_1026285
SIN_1026296
SIN_1026359
SIN_1026395
SIN_1026471
SIN_1026577
SIN_1026584
SIN_1026610
SIN_1026650
SIN_1026661
SIN_1026747
SIN_1026784
SIN_1026817
SIN_1026921
SIN_1026924
SIN_1026956
SIN_1026979
SIN_1027074
SIN_1027091
SIN_1027099

## Sheet: Table S9
Table S9.The enriched GO terms for the 45 lipid homologous genes and 341 co-expressed genes
GO_ID	GO_Term	GO_Class	Pvalue	AdjustedPv	x1	x2	n	N	EnrichDirect	GOlevl	GeneID
GO:0016491	oxidoreductase activity	MF	2.76229e-11	1.58003e-08	56	1365	255	14227	Over	3	SIN_1002838,SIN_1017055,SIN_1001823,SIN_1013040,SIN_1016665,SIN_1018446,SIN_1024784,SIN_1017246,SIN_1026076,SIN_1009027,SIN_1011341,SIN_1014094,SIN_1025552,SIN_1014607,SIN_1021704,SIN_1008842,SIN_1025424,SIN_1004297,SIN_1008319,SIN_1013989,SIN_1019400,SIN_1019559,SIN_1011079,SIN_1012230,SIN_1002992,SIN_1021522,SIN_1008978,SIN_1019642,SIN_1019641,SIN_1025316,SIN_1020778,SIN_1016759,SIN_1001470,SIN…
GO:0055114	oxidation-reduction process	BP	3.56545e-10	1.01972e-07	46	1075	255	14227	Over	3	SIN_1017055,SIN_1001823,SIN_1016665,SIN_1018446,SIN_1024784,SIN_1017246,SIN_1026076,SIN_1009027,SIN_1011341,SIN_1014094,SIN_1025552,SIN_1014607,SIN_1008842,SIN_1025424,SIN_1004297,SIN_1008319,SIN_1013989,SIN_1019400,SIN_1019559,SIN_1011079,SIN_1002992,SIN_1021522,SIN_1008978,SIN_1025316,SIN_1020778,SIN_1016759,SIN_1001470,SIN_1015845,SIN_1025770,SIN_1018652,SIN_1008290,SIN_1021457,SIN_1004077,SIN…
GO:0005506	iron ion binding	MF	5.51307e-09	1.05116e-06	27	516	255	14227	Over	7	SIN_1001823,SIN_1024784,SIN_1017246,SIN_1026076,SIN_1014094,SIN_1025552,SIN_1008842,SIN_1025424,SIN_1004297,SIN_1008319,SIN_1013989,SIN_1019400,SIN_1011079,SIN_1002992,SIN_1001470,SIN_1008290,SIN_1021457,SIN_1025734,SIN_1002950,SIN_1007513,SIN_1007680,SIN_1017897,SIN_1021191,SIN_1022704,SIN_1024387,SIN_1024388,SIN_1025794
GO:0006869	lipid transport	BP	2.34235e-08	2.67965e-06	10	52	255	14227	Over	5	SIN_1006968,SIN_1010709,SIN_1010993,SIN_1010996,SIN_1019170,SIN_1019172,SIN_1019175,SIN_1019556,SIN_1024283,SIN_1025012
GO:0008289	lipid binding	MF	6.91985e-06	0.000439795	10	94	255	14227	Over	3	SIN_1006968,SIN_1010709,SIN_1010993,SIN_1010996,SIN_1019170,SIN_1019172,SIN_1019175,SIN_1019556,SIN_1024283,SIN_1025012
GO:0006629	lipid metabolic process	BP	0.000109134	0.00346803	17	374	255	14227	Over	4	SIN_1022185,SIN_1026949,SIN_1027084,SIN_1004038,SIN_1014879,SIN_1008160,SIN_1017286,SIN_1018449,SIN_1003571,SIN_1005447,SIN_1005710,SIN_1009785,SIN_1012164,SIN_1013362,SIN_1014765,SIN_1022133,SIN_1024483
GO:0003824	catalytic activity	MF	7.59776e-07	6.20845e-05	162	6829	255	14227	Over	2	SIN_1002838,SIN_1022515,SIN_1022185,SIN_1014409,SIN_1008984,SIN_1012062,SIN_1009565,SIN_1026949,SIN_1027000,SIN_1025795,SIN_1000150,SIN_1011743,SIN_1013038,SIN_1027084,SIN_1017055,SIN_1003087,SIN_1004038,SIN_1001823,SIN_1018352,SIN_1015359,SIN_1019001,SIN_1021239,SIN_1013040,SIN_1024334,SIN_1011034,SIN_1014879,SIN_1017360,SIN_1021778,SIN_1016665,SIN_1011293,SIN_1002635,SIN_1002638,SIN_1018446,SIN…
GO:0004497	monooxygenase activity	MF	4.35954e-06	0.000311707	18	349	255	14227	Over	4	SIN_1017246,SIN_1011341,SIN_1025552,SIN_1008842,SIN_1008319,SIN_1013989,SIN_1019400,SIN_1001470,SIN_1008290,SIN_1021457,SIN_1025734,SIN_1002950,SIN_1007513,SIN_1007680,SIN_1017897,SIN_1021191,SIN_1024387,SIN_1024388
GO:0020037	heme binding	MF	8.28318e-06	0.000473798	20	421	255	14227	Over	4	SIN_1017246,SIN_1026076,SIN_1025552,SIN_1008842,SIN_1004297,SIN_1008319,SIN_1013989,SIN_1019400,SIN_1002992,SIN_1001470,SIN_1008290,SIN_1021457,SIN_1025734,SIN_1002950,SIN_1007513,SIN_1007680,SIN_1017897,SIN_1021191,SIN_1024387,SIN_1024388
GO:0009055	electron carrier activity	MF	2.48418e-05	0.00101496	21	475	255	14227	Over	2	SIN_1004023,SIN_1013040,SIN_1017246,SIN_1014094,SIN_1025552,SIN_1008842,SIN_1008319,SIN_1013989,SIN_1019400,SIN_1010050,SIN_1001470,SIN_1008290,SIN_1021457,SIN_1025734,SIN_1002950,SIN_1007513,SIN_1007680,SIN_1017897,SIN_1021191,SIN_1024387,SIN_1024388
GO:0016884	carbon-nitrogen ligase activity, with glutamine as amido-N-donor	MF	0.00178945	0.0409425	3	14	255	14227	Over	5	SIN_1023197,SIN_1023115,SIN_1025437
GO:0050660	flavin adenine dinucleotide binding	MF	0.00225506	0.0449793	8	129	255	14227	Over	5	SIN_1002838,SIN_1011341,SIN_1014094,SIN_1021704,SIN_1019559,SIN_1020778,SIN_1018652,SIN_1009522
GO:0007018	microtubule-based movement	BP	0.00239736	0.0449793	6	76	255	14227	Over	4	SIN_1003087,SIN_1021778,SIN_1011293,SIN_1011244,SIN_1024494,SIN_1023153
GO:0008194	UDP-glycosyltransferase activity	MF	0.00251632	0.0449793	7	103	255	14227	Over	5	SIN_1006611,SIN_1023779,SIN_1027118,SIN_1005496,SIN_1006101,SIN_1001521,SIN_1009715

## Sheet: Table S10
Table S10. Function annotation of the 23 core DEGs in the seed between HO and LO sesames
gene_id	swissprot		homologous gene in Arabidopsis thaliana	Anmnotation for Arabidopsis thaliana
SIN_1000124	SMAL1_DANRE SWI/SNF-related matrix-associated actin-dependent regulator of chromatin subfamily A-like protein 1 OS=Danio rerio GN=smarcal1 PE=2 SV=1		AT1G48310.1	SNF2-related;Molecular Function: DNA binding (GO:0003677), Molecular Function: ATP binding (GO:0005524
SIN_1000150	TPS1_ARATH Alpha,alpha-trehalose-phosphate synthase [UDP-forming] 1 OS=Arabidopsis thaliana GN=TPS1 PE=1 SV=1		AT1G78580.1	Glycosyl transferase, family 20;Molecular Function: catalytic activity (GO:0003824), Biological Process: trehalose biosynthetic process (GO:0005992
SIN_1000367	APL_ARATH Myb family transcription factor APL OS=Arabidopsis thaliana GN=APL PE=2 SV=2		AT5G29000.2	Homeodomain-related;Molecular Function: DNA binding (GO:0003677), Biological Process: regulation of transcription (GO:0045449
SIN_1000428	NA		AT1G29760.1	Adipose-regulatory protein, Seipi
SIN_1002894	MCM5A_XENLA DNA replication licensing factor mcm5-A OS=Xenopus laevis GN=mcm5-a PE=1 SV=2		AT2G07690.1	DNA-dependent ATPase MCM;Molecular Function: DNA binding (GO:0003677), Molecular Function: ATP binding (GO:0005524), Biological Process: DNA replication (GO:0006260
SIN_1007513	TCMO_GLYEC Trans-cinnamate 4-monooxygenase OS=Glycyrrhiza echinata GN=CYP73A14 PE=2 SV=1		AT2G30490.1	Cinnamate 4-Hydroxylase/Cytochrome P450;Molecular Function: monooxygenase activity (GO:0004497), Molecular Function: iron ion binding (GO:0005506), Molecular Function: electron carrier activity (GO:0009055), Molecular Function: heme binding (GO:0020037)
SIN_1007537	PME54_ARATH Probable pectinesterase/pectinesterase inhibitor 54 OS=Arabidopsis thaliana GN=PME54 PE=2 SV=1		AT5G20860.1	Pectinesterase inhibitor;Molecular Function: enzyme inhibitor activity (GO:0004857), Molecular Function: pectinesterase activity (GO:0030599
SIN_1008670	HSP12_MEDSA 18.2 kDa class I heat shock protein OS=Medicago sativa GN=HSP18.2 PE=2 SV=1		AT1G53540.1	Heat shock protein Hsp2
SIN_1014194	NA		NA	NA
SIN_1014377	PIRL_SOLLC Pirin-like protein OS=Solanum lycopersicum PE=2 SV=1		AT1G50590.1	Pirin, N-termina
SIN_1014378	GLPQ2_ARATH Probable glycerophosphoryl diester phosphodiesterase 2 OS=Arabidopsis thaliana GN=GPDL2 PE=1 SV=3		AT4G26690.1	PLC-like phosphodiesterase, TIM beta/alpha-barrel domain;Biological Process: lipid metabolic process (GO:0006629), Molecular Function: phosphoric diester hydrolase activity (GO:0008081
SIN_1016456	Y4374_ARATH Probable inactive receptor kinase At4g23740 OS=Arabidopsis thaliana GN=At4g23740 PE=1 SV=1		AT4G23740.1	Protein kinase, catalytic domain;Molecular Function: protein kinase activity (GO:0004672), Molecular Function: ATP binding (GO:0005524), Biological Process: protein amino acid phosphorylation (GO:0006468
SIN_1016589	DRE1D_ARATH Dehydration-responsive element-binding protein 1D OS=Arabidopsis thaliana GN=DREB1D PE=2 SV=1		AT5G51990.1	Pathogenesis-related transcriptional factor/ERF, DNA-binding;Molecular Function: transcription factor activity (GO:0003700), Biological Process: regulation of transcription, DNA-dependent (GO:0006355
SIN_1018352	NUS1_ASPOR Nuclease S1 OS=Aspergillus oryzae (strain ATCC 42149 / RIB 40) GN=nucS PE=1 SV=2		AT1G68290.1	Phospholipase C/P1 nuclease, core;Molecular Function: hydrolase activity, acting on ester bonds (GO:0016788
SIN_1018994	PME29_ARATH Probable pectinesterase 29 OS=Arabidopsis thaliana GN=PME29 PE=2 SV=1		AT3G24130.1	Pectinesterase, active sit
SIN_1019175	NLTP2_SOLCI Non-specific lipid-transfer protein 2 OS=Solanum chilense PE=3 SV=1		AT3G51590.1	Plant lipid transfer protein/Par allergen;Biological Process: lipid transport (GO:0006869), Molecular Function: lipid binding (GO:0008289
SIN_1021544	GATC_ACAM1 Aspartyl/glutamyl-tRNA(Asn/Gln) amidotransferase subunit C OS=Acaryochloris marina (strain MBIC 11017) GN=gatC PE=3 SV=1		AT4G32915.1	Glu-tRNAGln amidotransferase, C subunit;Biological Process: regulation of translational fidelity (GO:0006450
SIN_1023684	14KD_DAUCA 14 kDa proline-rich protein DC2.15 OS=Daucus carota PE=2 SV=1		AT4G12520.1	Plant lipid transfer protein/seed storage/trypsin-alpha amylase inhibito
SIN_1024090	NA		AT3G09110.1	Protein of unknown function DUF67
SIN_1024434	EXPA4_ARATH Expansin-A4 OS=Arabidopsis thaliana GN=EXPA4 PE=1 SV=1		AT2G39700.1	Expansin;Biological Process: plant-type cell wall organization (GO:0009664
SIN_1025101	YG31B_YEAST Transposon Ty3-G Gag-Pol polyprotein OS=Saccharomyces cerevisiae (strain ATCC 204508 / S288c) GN=TY3B-G PE=1 SV=3
SIN_1027091	GDL83_ARATH GDSL esterase/lipase At5g45910 OS=Arabidopsis thaliana GN=At5g45910 PE=2 SV=1		AT5G45910.1	Lipase, GDSL;Biological Process: lipid metabolic process (GO:0006629), Molecular Function: hydrolase activity, acting on ester bonds (GO:0016788
SIN_1027099	NA		AT5G46230.1	Protein of unknown function DUF53

[truncated: 2 more sheets: Table S11, Table S12]
